# Supplementary material for: Natural Products-Based Drug Design against SARS-CoV-2 Mpro 3CLpro
Source: Int J Mol Sci. 2021 Oct 29;22(21):11739. doi: 10.3390/ijms222111739 (PMC8583940; doi:10.3390/ijms222111739)
Supplement: Supplementary file 1 [file ijms-22-11739-s001.zip]

Archive with 1 entries (1 files):
- ijms-1401045-supplementary.pdf
